# Supplementary material for: Host Factors Affect the Gut Microbiome More Significantly than Diet Shift
Source: Microorganisms. 2021 Dec 6;9(12):2520. doi: 10.3390/microorganisms9122520 (PMC8707884; doi:10.3390/microorganisms9122520)
Supplement: Supplementary file 1 [file microorganisms-09-02520-s001.zip]

Archive with 1 entries (1 files):
- microorganisms-1433783-supplementary.pdf
